# Supplementary material for: Impact of substrates and quantum effects on exciton line shapes of 2D semiconductors at room temperature
Source: Nanophotonics. 2023 Jun 20;12(16):3291–300. doi: 10.1515/nanoph-2023-0193 (PMC11501823; doi:10.1515/nanoph-2023-0193)
Supplement: Supplementary file 2 — Supplementary Material Details [file j_nanoph-2023-0193_suppl_002.txt]

Wavelength(nm)	real(n)	imag(n)
451.19	5.55593337	1.60337485
452.78	5.53207771	1.53539569
454.38	5.49668218	1.46578764
455.98	5.45646845	1.4095249
457.58	5.4171764	1.34998988
459.17	5.37484226	1.29829688
460.77	5.3440806	1.25714654
462.37	5.30765634	1.21390041
463.96	5.27738835	1.1751812
465.56	5.24297536	1.13836684
467.16	5.20830196	1.11376767
468.76	5.17045418	1.08011093
470.35	5.14176285	1.05874059
471.95	5.10666248	1.04117363
473.55	5.0672122	1.02185808
475.14	5.03947527	1.00468578
476.74	5.00616084	0.992692525
478.34	4.97701878	0.970653389
479.93	4.95213215	0.959749187
481.53	4.92725598	0.953263932
483.13	4.89611286	0.940585053
484.73	4.87309234	0.934541948
486.32	4.84590475	0.925000225
487.92	4.82004391	0.924894933
489.52	4.7939709	0.927172624
491.11	4.76246804	0.928320246
492.71	4.73796834	0.928357502
494.31	4.715721	0.938187725
495.9	4.69640337	0.946143391
497.5	4.67428708	0.95687095
499.1	4.65476411	0.974033034
500.69	4.63812732	0.997988957
502.29	4.62738573	1.02030733
503.88	4.61906726	1.03780127
505.48	4.626015	1.07076099
507.08	4.63300582	1.09948916
508.67	4.65263819	1.12983829
510.27	4.68946147	1.16096336
511.87	4.73032255	1.18235144
513.46	4.77107542	1.19923188
515.06	4.8135575	1.19482027
516.65	4.870515	1.18956338
518.25	4.91600168	1.16207255
519.85	4.95845672	1.12625691
521.44	4.99883702	1.08317804
523.04	5.02084993	1.02231449
524.63	5.0407147	0.970977374
526.23	5.04857399	0.906876269
527.83	5.04603282	0.849332094
529.42	5.04261665	0.794924292
531.02	5.02480099	0.748356751
532.61	5.00645214	0.706903937
534.21	4.98271241	0.669222789
535.8	4.95887924	0.637809004
537.4	4.9237856	0.60584532
539	4.90293075	0.59027829
540.59	4.86839302	0.564435632
542.19	4.83868339	0.543136216
543.78	4.81381607	0.522127987
545.38	4.78718165	0.512734689
546.97	4.76284223	0.497091494
548.57	4.7418898	0.490173328
550.16	4.7193387	0.479394785
551.76	4.69603341	0.47033888
553.35	4.67170704	0.459096763
554.95	4.65047879	0.446648316
556.54	4.63517291	0.449189245
558.14	4.61229729	0.440794622
559.73	4.5891918	0.431883626
561.33	4.57053876	0.436661819
562.92	4.54861321	0.437311284
564.51	4.53282153	0.43685021
566.11	4.50866448	0.430757724
567.7	4.48989959	0.429713676
569.3	4.47010654	0.423172269
570.89	4.44539578	0.418119292
572.49	4.42029673	0.41795579
574.08	4.40627306	0.425313613
575.67	4.38048009	0.411955304
577.27	4.3542882	0.410443063
578.86	4.33122181	0.414823668
580.46	4.29962886	0.41790129
582.05	4.27690476	0.417684697
583.64	4.24272431	0.426493856
585.24	4.20656612	0.42764342
586.83	4.17679339	0.445185295
588.42	4.13700988	0.458106002
590.02	4.09825277	0.477846991
591.61	4.05230345	0.499154369
593.2	4.00905027	0.536039539
594.8	3.95840669	0.571561264
596.39	3.91055184	0.632225641
597.98	3.85638963	0.694114602
599.57	3.79781206	0.764657098
601.17	3.74656206	0.866739281
602.76	3.72011114	1.01219967
604.35	3.69568539	1.15978659
605.95	3.70669801	1.33710655
607.54	3.77723491	1.54915218
609.13	3.92185724	1.76653977
610.72	4.1443757	1.94732752
612.31	4.44469903	2.06814679
613.91	4.7884041	2.08471152
615.5	5.12230486	1.98350136
617.09	5.40062759	1.78423274
618.68	5.59428867	1.52799834
620.27	5.67412101	1.25112021
621.87	5.68011061	1.00587988
623.46	5.6266209	0.797572864
625.05	5.55705916	0.640212842
626.64	5.47467382	0.516046001
628.23	5.38992989	0.428776632
629.82	5.31348073	0.358665518
631.41	5.23631533	0.310528941
633	5.16813398	0.26736586
634.59	5.11216149	0.241238782
636.19	5.0529211	0.207683884
637.78	5.00486455	0.203155657
639.37	4.95828429	0.184214368
640.96	4.91405042	0.173922673
642.55	4.87835399	0.168608114
644.14	4.84541275	0.156316217
645.73	4.8194956	0.152418108
647.32	4.7920169	0.15092899
648.91	4.77314481	0.15321354
650.5	4.75557493	0.146973155
652.09	4.74229463	0.151530594
653.68	4.73035402	0.143805006
655.27	4.71647043	0.145952072
656.85	4.70402562	0.138185922
658.44	4.68951448	0.128937358
660.03	4.67334395	0.124446118
661.62	4.6646463	0.11853773
663.21	4.64912292	0.106204644
664.8	4.63080814	0.103270547
666.39	4.61066979	0.10512476
667.98	4.59401483	0.0895891282
669.57	4.57722908	0.0937825716
671.15	4.56285112	0.0773075594
672.74	4.55601966	0.0885939924
674.33	4.53852637	0.0814908583
675.92	4.51987175	0.0723787896
677.51	4.512598	0.0740849062
679.09	4.48666328	0.0704343762
680.68	4.47986971	0.0697011499
682.27	4.47446541	0.0711854622
683.86	4.46357759	0.0632650022
685.44	4.45153277	0.0615898742
687.03	4.44319804	0.069321685
688.62	4.43155769	0.0688336422
690.2	4.42737647	0.052075754
691.79	4.42129603	0.0609916043
693.38	4.40834495	0.0549402212
694.96	4.39934593	0.0539670262
696.55	4.39507832	0.0659113579
698.14	4.39409351	0.0572225996
699.72	4.3839524	0.0779073597
701.31	4.37969284	0.0826261623
702.89	4.36885751	0.0696932279
704.48	4.37496221	0.0680176666
706.07	4.36273278	0.0585823604
707.65	4.35500222	0.0672004387
709.24	4.33531098	0.0604048641
710.82	4.33172561	0.0626470393
712.41	4.32586575	0.0593886718
713.99	4.31737111	0.0550712893
715.58	4.3110822	0.0629833754
717.16	4.3056154	0.075382921
718.74	4.29246491	0.0507076368
720.33	4.29748315	0.0619358548
721.91	4.29045942	0.0672818484
723.5	4.28275975	0.0745829286
725.08	4.2687881	0.0693199744
726.66	4.27471325	0.0702623569
728.25	4.25458525	0.0450803744
729.83	4.26523029	0.0759525599
731.42	4.26100456	0.058636954
733	4.24843685	0.0626718409
734.58	4.24209	0.0444409697
736.16	4.24472633	0.0468427839
737.75	4.24497996	0.0395959473
739.33	4.23670397	0.0539062471
740.91	4.23060917	0.0591428999
742.49	4.22824626	0.0577497336
744.08	4.22266313	0.0578371417
745.66	4.2263853	0.0510449763
747.24	4.21407617	0.0466051473
748.82	4.21858489	0.0516738643
750.4	4.21145708	0.0572062887
751.98	4.19995076	0.0358976356
753.57	4.21126046	0.0712170556
755.15	4.1976249	0.0404090207
756.73	4.19947465	0.0544345765
758.31	4.18495551	0.0615749611
759.89	4.18171192	0.0523451376
761.47	4.18117916	0.0544699465
763.05	4.17816051	0.0538017351
764.63	4.16801085	0.0425819797
766.21	4.16396242	0.050964255
767.79	4.1565256	0.0457812356
769.37	4.15971559	0.0533314037
770.95	4.16450749	0.0581744637
772.53	4.14378542	0.0466885914
774.11	4.14740956	0.0433313595
775.68	4.14776299	0.0294474003
777.26	4.12910941	0.0349546939
778.84	4.14691007	0.0725099381
780.42	4.15184555	0.072160027
782	4.13242007	0.0557956558
783.58	4.13732068	0.0618182419
785.15	4.14767129	0.0736000196
786.73	4.12106087	0.0226459148
788.31	4.12460362	0.0430480252
789.89	4.12464139	0.0688400633
791.46	4.1213756	0.0475089935
793.04	4.11393077	0.0329569587
794.62	4.11107337	0.0392294595
796.19	4.1138047	0.0505232043
797.77	4.11359237	0.0538686964
799.35	4.10629151	0.0653123974
